# Supplementary material for: Chebulinic Acid Suppresses Adipogenesis in 3T3-L1 Preadipocytes by Inhibiting PPP1CB Activity
Source: Int J Mol Sci. 2022 Jan 13;23(2):865. doi: 10.3390/ijms23020865 (PMC8775935; doi:10.3390/ijms23020865)
Supplement: Supplementary file 1 [file ijms-23-00865-s001.zip]

Archive with 1 entries (1 files):
- ijms-1559419-supplementary.pdf
